# Supplementary material for: Tetanus and Diphtheria Seroprotection among Children Younger Than 15 Years in Nigeria, 2018: Who Are the Unprotected Children?
Source: Vaccines (Basel). 2023 Mar 15;11(3):663. doi: 10.3390/vaccines11030663 (PMC10056928; doi:10.3390/vaccines11030663)
Supplement: Supplementary file 1 [file vaccines-11-00663-s001.zip]

Archive with 1 entries (1 files):
- vaccines-2255236-supplementary.pdf
